# Supplementary material for: Estimating Primary Production of Picophytoplankton Using the Carbon-Based Ocean Productivity Model: A Preliminary Study
Source: Front Microbiol. 2017 Oct 5;8:1926. doi: 10.3389/fmicb.2017.01926 (PMC5633608; doi:10.3389/fmicb.2017.01926)
Supplement: DATA SHEET S1 — The field datasets of primary production and abundance of picophytoplankton. [file Data_Sheet_1.XLSX]

## Sheet: Appendix
Rank	References	Station	Day/Month/Year	Longitude [ºE]	Latitude [ºN]	Depth [m]	Temperature [ºC]	Prochlorococcus abundance [cells mL-1]	Synechococcus abundance [cells mL-1]	Picoeukaryote abundance [cells mL-1]	Picophytoplankton primary production fom C14 method [mg C m-3 d-1]
1	Chen et al.	A1	13/11/2010	115.8	20.2		23.3	37301	30819	19845	14
2	Chen unpublished data	Seats	19/11/2010	116	18		26	66221	19069	6236	16.6
3	Chen unpublished data	A7	6/11/2010	114.5	21.5		23.1	0	14052	3588	22.3
4	Chen unpublished data	A4	7/11/2010	115.2	20.8		25.5	10818	9654	4452	22.4
5	Chen unpublished data	A9	5/11/2010	114	22		22.8		12350	3635	37.7
6	Smetacek, V et al. (1997)	PS22/895C1	10/26/1992	-5.9933	-53		-0.588			1165	1.142
7	Smetacek, V et al. (1997)	PS22/901	10/28/1993	-5.9933	-50.0017		1.2861			1734	0.89
8	Smetacek, V et al. (1997)	PS22/905	10/29/1994	-6	-48		2.4035		119	1264	2.05
9	Smetacek, V et al. (1997)	PS22/912	11/03/1995	-6.0133	-56.0183		-1.473			960	1.019
10	Smetacek, V et al. (1997)	PS22/916	11/04/1996	-5.995	-57.9967		-1.695			2329	0.987
11	Smetacek, V et al. (1997)	PS22/943	11/13/1997	-6.0017	-56.0083		-1.18			3930	1.286
12	Smetacek, V et al. (1997)	PS22/947	11/15/1998	-6.0033	-53.9967		-1.098			2367	0.505
13	Smetacek, V et al. (1997)	PS22/956	11/18/1999	-6.0033	-49.9833		1.9676		19	3726	2.602
14	Smetacek, V et al. (1997)	PS22/964	11/20/2000	-6.0017	-48.0017		3.7794		177	1439	0.249
15	Li, W.K.W. (1994)	14	10/01/1992	-26.65	32.66		18.52	162000	2350	1020	1.6944
16	Li, W.K.W. (1994)	20	10/01/1993	-19.27	29		18.83	157000	3340	1240	0.66
17	Li, W.K.W. (1994)	30	10/04/1994	-10.8	31.23		17.51	66300	12700	9740	10.908
18	Charpy and Blanchot 1998	Haraiki	11/XX/1995	-143.43	-17.47		27.3	12600	190100	110	24.04
19	Charpy and Blanchot 1998		03/XX/1996	-143.43	-17.47		28.72	210200	369700	240	48.66
20	Charpy and Blanchot 1998	Hirueru	11/XX/1995	-142.63	-17.58		26.98	17900	43800	490	11.53
21	Charpy and Blanchot 1998		03/XX/1996	-142.63	-17.58		28.63	12900	17300	870	16.32
22	Charpy and Blanchot 1998	Hiti	11/XX/1995	-144.1	-16.72		27.73	280700	66300	380	20.04
23	Charpy and Blanchot 1998		03/XX/1996	-144.1	-16.72		28.69	69000	86600	550	18.12
24	Charpy and Blanchot 1998	Kauehi	11/XX/1995	-145.15	-15.83		27.73	82800	32100	650	16.57
25	Charpy and Blanchot 1998		03/XX/1996	-145.15	-15.83		28.98	104300	43800	570	21.64
26	Charpy and Blanchot 1998	Marokau	11/XX/1995	-142.27	-18.05		26.63	88300	39100	270	11.07
27	Charpy and Blanchot 1998		03/XX/1996	-142.27	-18.05		28.54	146200	79000	540	18.08
28	Charpy and Blanchot 1998	Nihiru	11/XX/1995	-142.83	-16.68		27.43	55900	49700	240	10.94
29	Charpy and Blanchot 1998		03/XX/1996	-142.83	-16.68		28.79	120900	50000	1100	12.86
30	Charpy and Blanchot 1998	Reka-Reka	11/XX/1995	-141.92	-16.83		27.44	1400	7100	420	31.78
31	Charpy and Blanchot 1998	Taiaro	11/XX/1995	-144.63	-15.75		27.77	12900	44200	2500	13.07
32	Charpy and Blanchot 1998		03/XX/1996	-144.63	-15.75		28.9	28800	32100	7350	18.77
33	Charpy and Blanchot 1998	Takapoto	11/XX/1994	-145.33	-14.5		27.95	12100	71500	2670	16.2
34	Charpy and Blanchot 1998	Tepoto Sud	11/XX/1995	-144.28	-16.82		27.93	12300	277700	1840	14.95
35	Charpy and Blanchot 1998		03/XX/1996	-144.28	-16.82		28.73	8800	25700	1880	4.23
36	Hartmann et al., 2014		10/23/2010	30.3	-34.18		25.329	81399		365	0.51
37	Hartmann et al., 2014		10/24/2010	28.11	-36.51		25.801	78876		914	0.66
38	Hartmann et al., 2014		10/27/2010	21.21	-39.29		27.197	118843		792	0.52
39	Hartmann et al., 2014		10/30/2010	13.47	-33.95		28.123	233291		569	2.9
40	Hartmann et al., 2014		10/31/2010	10.57	-32		28.435			459	3.84
41	Hartmann et al., 2014		11/01/2010	7.82	-30.16		29.041	265988		n.d.	2.65
42	Hartmann et al., 2014		11/01/2010	7.82	-30.16		28.565	422446		n.d.	2.84
43	Hartmann et al., 2014		11/02/2010	4.8	-28.16		28.71	418190		1135	2.78
44	Hartmann et al., 2014		11/02/2010	4.8	-28.16		28.789	452349		1438	3.34
45	Hartmann et al., 2014		11/05/2010	-3.85	-25.01		27.211	328283		609	3.26
46	Hartmann et al., 2014		11/06/2010	-6.05	-23.76		26.097	291875		1110	1.72
47	Hartmann et al., 2014		11/06/2010	-6.05	-23.76		26.06	312458		1144	2.13
48	Hartmann et al., 2014		11/10/2010	-12.53	-19.02		24.095	312764		1363	1.2
49	Hartmann et al., 2014		11/11/2010	-15.33	-21.84		23.944	219037		898	0.67
50	Hartmann et al., 2014		11/13/2010	-20.38	-25.09		24.295	80128		2621	0.9
51	Hartmann et al., 2014		11/14/2010	-23.84	-26.57		24.396	203387		765	0.43
52	Hartmann et al., 2014		11/14/2010	-23.84	-26.57		21.58	254965		1245	0.39
53	Hartmann et al., 2014		11/15/2010	-26.86	-29.07		22.383	293054		1619	0.99
54	Hartmann et al., 2014		11/16/2010	-29.94	-31.82		19.995	202601		1890	2.52
55	Hartmann et al., 2014		11/17/2010	-33.04	-34.85		18.792	242698		n.d.	0.71
56	Hartmann et al., 2014		11/18/2010	-36.09	-38.09		16.273	52878		3184	0.9
57	Hartmann et al., 2014		11/19/2010	-38.92	-41.46		15.838	20267		12873	2.04
58	Hartmann et al., 2014		11/20/2010	-41.65	-45.09		12.397
59	Jardillier et al., 2010	16391A	01/XX/2008	-26.415	26.15	5	22.2	287500	2300	900	2.5
60	Jardillier et al., 2010	16396 A	01/XX/2008	-27.52	23.4	5	22.6	212300	3300	1200	3.3
61	Jardillier et al., 2010	16398 A	01/XX/2008	-26.12	20.9	5	22.6	185900	5100	1300	4.2
62	Jardillier et al., 2010	16400 A	01/XX/2008	-25.04	18.95	5	22.1	56300	26700	2100	5.1
63	Jardillier et al., 2010	16402 A	01/XX/2008	-24.305	17.59	5	22.3	81200	72800	4400	10.5
64	Jardillier et al., 2010	16403 A	01/XX/2008	-25.405	15.54	5	23.2	171400	34500	5600	9.7
65	Jardillier et al., 2010	16405 B	01/XX/2008	-25.82	13.02	5	24.5	373300	9000	1700	6.4
66	Jardillier et al., 2010	16407 A	01/XX/2008	-27.11	12.65	5	24.5	250900	9800	2100	6.1
67	Jardillier et al., 2010	16409 A	01/XX/2008	-30	12.59	5	24.3	326200	28500	4300	12.3
68	Jardillier et al., 2010	16411 B	01/XX/2008	-32.69	12.54	20	25	324400	19100	2400	8.7
69	Jardillier et al., 2010	16413 B	01/XX/2008	-35.78	12.505	20	24.9	131500	15400	2700	8.6
70	Jardillier et al., 2010	16415 B	01/XX/2008	-33.25	12.59	20	24.6	182400	23900	2400	8.9
71	Jardillier et al., 2010	16417 A	01/XX/2008	-30.61	12.5	5	24.7	240100	17400	2300	9.6
72	Jardillier et al., 2010	16418 A	01/XX/2008	-30.63	16.12	5	23.5	243700	8400	1600	4.4
73	Jardillier et al., 2010	16419 B	01/XX/2008	-30.635	16.13	20	23.4	187800	7100	1400	9.4
74	Jardillier et al., 2010	16422 B	01/XX/2008	-30.65	16.2	20	23.5	213000	4900	1100	4.2
75	Jardillier et al., 2010	16425 B	01/XX/2008	-30.65	16.22	20	22.5	212400	4700	1100	5.2
76	Jardillier et al., 2010	16429 B	01/XX/2008	-27.08	21.93	20	22.3	156200	6600	1600	6
77	Jardillier et al., 2010	16431 B	01/XX/2008	-28.475	25.07	20	21.9	220500	6000	1800	1.8
78	Jardillier et al., 2010	16432 B	01/XX/2008	-26.415	26.15	20	21.4	134200	3800	1200	3.6
79	Marañón et al. 2003 and unpublished data	AMT-3	09/28/1996	-21.81	29.5	7	24.45	54375	1359	501	0.673973
80	Marañón et al. 2003 and unpublished data	AMT-3	09/28/1996	-21.81	29.5	20	24.43	64344	1350	401
81	Marañón et al. 2003 and unpublished data	AMT-3	09/28/1996	-21.81	29.5	40	24.42	57275	1544	371	1.53006
82	Marañón et al. 2003 and unpublished data	AMT-3	09/28/1996	-21.81	29.5	60	21.96	77938	1650	501	3.40096
83	Marañón et al. 2003 and unpublished data	AMT-3	09/28/1996	-21.81	29.5	80	20.11	107844	1689	491	1.66192
84	Marañón et al. 2003 and unpublished data	AMT-3	09/28/1996	-21.81	29.5	100	19.06	89809	748	261	1.69227
85	Marañón et al. 2003 and unpublished data	AMT-3	09/28/1996	-21.81	29.5	110	18.58	40509	97	541	1.94853
86	Marañón et al. 2003 and unpublished data	AMT-3	09/28/1996	-21.81	29.5	120	18.06	21206	19	241	0.340345
87	Marañón et al. 2003 and unpublished data	AMT-3	09/28/1996	-21.81	29.5	150		8401	10	70
88	Marañón et al. 2003 and unpublished data	AMT-3	09/28/1996	-21.81	29.5	200		145	10	10
89	Marañón et al. 2003 and unpublished data	AMT-3	09/29/1996	-21.4	24.68	7	24.76	131406	1369	501	2.25115
90	Marañón et al. 2003 and unpublished data	AMT-3	09/29/1996	-21.4	24.68	20	24.77	137750	1485	622
91	Marañón et al. 2003 and unpublished data	AMT-3	09/29/1996	-21.4	24.68	40	24.35	118719	2000	351	1.70894
92	Marañón et al. 2003 and unpublished data	AMT-3	09/29/1996	-21.4	24.68	60	23.11	187594	2359	421	1.85885
93	Marañón et al. 2003 and unpublished data	AMT-3	09/29/1996	-21.4	24.68	80	20.75	147719	2243	592	1.50111
94	Marañón et al. 2003 and unpublished data	AMT-3	09/29/1996	-21.4	24.68	90	20.03	153156	2369	511
95	Marañón et al. 2003 and unpublished data	AMT-3	09/29/1996	-21.4	24.68	100	19.61	76306	796	2858
96	Marañón et al. 2003 and unpublished data	AMT-3	09/29/1996	-21.4	24.68	120	19.31	36703	87	1143
97	Marañón et al. 2003 and unpublished data	AMT-3	09/29/1996	-21.4	24.68	150		9516	19	150
98	Marañón et al. 2003 and unpublished data	AMT-3	09/29/1996	-21.4	24.68	200		970	3	40
99	Marañón et al. 2003 and unpublished data	AMT-3	10/07/1996	-29.27	-6.48	7	26.64	145000	893	1003	1.05933
100	Marañón et al. 2003 and unpublished data	AMT-3	10/07/1996	-29.27	-6.48	30	26.6	115094	777	872
101	Marañón et al. 2003 and unpublished data	AMT-3	10/07/1996	-29.27	-6.48	50	26.6	138656	854	892	1.56801
102	Marañón et al. 2003 and unpublished data	AMT-3	10/07/1996	-29.27	-6.48	70	26.6	162219	845	973	2.05076
103	Marañón et al. 2003 and unpublished data	AMT-3	10/07/1996	-29.27	-6.48	90	25.94	195750	1398	1273	3.16504
104	Marañón et al. 2003 and unpublished data	AMT-3	10/07/1996	-29.27	-6.48	100	23.47	90353	777	1855
105	Marañón et al. 2003 and unpublished data	AMT-3	10/07/1996	-29.27	-6.48	110	22.66	76125	262	2838	0.684307
106	Marañón et al. 2003 and unpublished data	AMT-3	10/07/1996	-29.27	-6.48	120	21.23	44859	39	1193	0.490158
107	Marañón et al. 2003 and unpublished data	AMT-3	10/07/1996	-29.27	-6.48	140	17.11	12869	10	271	0.245696
108	Marañón et al. 2003 and unpublished data	AMT-3	10/07/1996	-29.27	-6.48	200		263	3	6
109	Marañón et al. 2003 and unpublished data	AMT-3	10/08/1996	-31.24	-10.78	7	26.15	88178	1592	291	2.05165
110	Marañón et al. 2003 and unpublished data	AMT-3	10/08/1996	-31.24	-10.78	25	26.15	85188	1728	281
111	Marañón et al. 2003 and unpublished data	AMT-3	10/08/1996	-31.24	-10.78	50	25.72	88631	1612	221	1.51759
112	Marañón et al. 2003 and unpublished data	AMT-3	10/08/1996	-31.24	-10.78	75	24.98	118719	718	311	1.15621
113	Marañón et al. 2003 and unpublished data	AMT-3	10/08/1996	-31.24	-10.78	100	24.22	138656	340	391
114	Marañón et al. 2003 and unpublished data	AMT-3	10/08/1996	-31.24	-10.78	120	22.35	68966	39	1283
115	Marañón et al. 2003 and unpublished data	AMT-3	10/08/1996	-31.24	-10.78	130	21.25	48213	19	1013	1.93954
116	Marañón et al. 2003 and unpublished data	AMT-3	10/08/1996	-31.24	-10.78	140	20.69	33531	3	652	1.25438
117	Marañón et al. 2003 and unpublished data	AMT-3	10/08/1996	-31.24	-10.78	160		11509	3	261
118	Marañón et al. 2003 and unpublished data	AMT-3	10/08/1996	-31.24	-10.78	200		353	3	20
119	Marañón et al. 2003 and unpublished data	AMT-3	10/09/1996	-32.89	-15.21	7	25.98	83466	709	271	1.44347
120	Marañón et al. 2003 and unpublished data	AMT-3	10/09/1996	-32.89	-15.21	30	25.96	76578	854	191
121	Marañón et al. 2003 and unpublished data	AMT-3	10/09/1996	-32.89	-15.21	60	25.46	69238	951	251	0.328201
122	Marañón et al. 2003 and unpublished data	AMT-3	10/09/1996	-32.89	-15.21	80	25.21	87634	961	231	0.360438
123	Marañón et al. 2003 and unpublished data	AMT-3	10/09/1996	-32.89	-15.21	100	24.86	103313	612	211	0.360438
124	Marañón et al. 2003 and unpublished data	AMT-3	10/09/1996	-32.89	-15.21	120	23.41	115094	214	321	0.641655
125	Marañón et al. 2003 and unpublished data	AMT-3	10/09/1996	-32.89	-15.21	140	22.69	48666	29	441	1.73154
126	Marañón et al. 2003 and unpublished data	AMT-3	10/09/1996	-32.89	-15.21	160	21.63	23200	24	321	0.601873
127	Marañón et al. 2003 and unpublished data	AMT-3	10/09/1996	-32.89	-15.21	180		9334	3	160
128	Marañón et al. 2003 and unpublished data	AMT-3	10/09/1996	-32.89	-15.21	200		4785	3	110
129	Marañón et al. 2003 and unpublished data	AMT-3	10/10/1996	-35.05	-18.86	7	24.66	62984	1184	471	2.45957
130	Marañón et al. 2003 and unpublished data	AMT-3	10/10/1996	-35.05	-18.86	25	24.07	97875	1447	461
131	Marañón et al. 2003 and unpublished data	AMT-3	10/10/1996	-35.05	-18.86	50	23.96	95156	1408	401	0.9038
132	Marañón et al. 2003 and unpublished data	AMT-3	10/10/1996	-35.05	-18.86	75	23.63	109656	1282	401	0.835172
133	Marañón et al. 2003 and unpublished data	AMT-3	10/10/1996	-35.05	-18.86	100	23.42	139563	786	411	1.42084
134	Marañón et al. 2003 and unpublished data	AMT-3	10/10/1996	-35.05	-18.86	110	23.35	129594	379	1043	2.73205
135	Marañón et al. 2003 and unpublished data	AMT-3	10/10/1996	-35.05	-18.86	125	23.12	70869	175	1504	3.46922
136	Marañón et al. 2003 and unpublished data	AMT-3	10/10/1996	-35.05	-18.86	140	21.18	36250	3	602	1.38071
137	Marañón et al. 2003 and unpublished data	AMT-3	10/10/1996	-35.05	-18.86	160		16131	3	281
138	Marañón et al. 2003 and unpublished data	AMT-3	10/10/1996	-35.05	-18.86	200		1468	3	44
139	Marañón et al. 2003 and unpublished data	AMT-3	10/11/1996	-36.96	-22.93	7	22.45	96063	2816	511	1.9172
140	Marañón et al. 2003 and unpublished data	AMT-3	10/11/1996	-36.96	-22.93	20	22.31	103313	3573	702
141	Marañón et al. 2003 and unpublished data	AMT-3	10/11/1996	-36.96	-22.93	40	22.3	115094	3767	702
142	Marañón et al. 2003 and unpublished data	AMT-3	10/11/1996	-36.96	-22.93	60	21.93	92438	3272	652	0.657207
143	Marañón et al. 2003 and unpublished data	AMT-3	10/11/1996	-36.96	-22.93	80	21.84	111469	2417	722
144	Marañón et al. 2003 and unpublished data	AMT-3	10/11/1996	-36.96	-22.93	90	21.8	52381	1437	983
145	Marañón et al. 2003 and unpublished data	AMT-3	10/11/1996	-36.96	-22.93	100	21.82	44406	1126	361	0.893867
146	Marañón et al. 2003 and unpublished data	AMT-3	10/11/1996	-36.96	-22.93	120	21.55	38697	1311	301
147	Marañón et al. 2003 and unpublished data	AMT-3	10/11/1996	-36.96	-22.93	160		2356	107	120
148	Marañón et al. 2003 and unpublished data	AMT-3	10/11/1996	-36.96	-22.93	200		127	6	6
149	Marañón et al. 2003 and unpublished data	AMT-3	10/12/1996	-39.6	-26.62	7	20.82	93344	6359	541	2.66952
150	Marañón et al. 2003 and unpublished data	AMT-3	10/12/1996	-39.6	-26.62	40	20.76	107844	6971	1544
151	Marañón et al. 2003 and unpublished data	AMT-3	10/12/1996	-39.6	-26.62	70	20.47	72500	6689	2035	2.32102
152	Marañón et al. 2003 and unpublished data	AMT-3	10/12/1996	-39.6	-26.62	80	19.76	51656	3476	2096
153	Marañón et al. 2003 and unpublished data	AMT-3	10/12/1996	-39.6	-26.62	95	19.56	31628	2194	2266	3.41619
154	Marañón et al. 2003 and unpublished data	AMT-3	10/12/1996	-39.6	-26.62	110	18.95	28366	825	1344
155	Marañón et al. 2003 and unpublished data	AMT-3	10/12/1996	-39.6	-26.62	120	18.68	16766	524	812
156	Marañón et al. 2003 and unpublished data	AMT-3	10/12/1996	-39.6	-26.62	140		1695	126	100
157	Marañón et al. 2003 and unpublished data	AMT-3	10/12/1996	-39.6	-26.62	160		598	34	30
158	Marañón et al. 2003 and unpublished data	AMT-3	10/12/1996	-39.6	-26.62	200		122	3	6
159	Marañón et al. 2003 and unpublished data	AMT-3	10/13/1996	-42.91	-29.85	7	19.76	125063	5563	902	2.35964
160	Marañón et al. 2003 and unpublished data	AMT-3	10/13/1996	-42.91	-29.85	50	19.45	156781	7990	1454	2.04472
161	Marañón et al. 2003 and unpublished data	AMT-3	10/13/1996	-42.91	-29.85	80	19.12	95156	10388	3038
162	Marañón et al. 2003 and unpublished data	AMT-3	10/13/1996	-42.91	-29.85	90	18.2	47125	2951	2186	2.857
163	Marañón et al. 2003 and unpublished data	AMT-3	10/13/1996	-42.91	-29.85	100	18.14	29272	1680	1303
164	Marañón et al. 2003 and unpublished data	AMT-3	10/13/1996	-42.91	-29.85	110	17.93	22566	835	882
165	Marañón et al. 2003 and unpublished data	AMT-3	10/13/1996	-42.91	-29.85	120	17.53	10784	282	672
166	Marañón et al. 2003 and unpublished data	AMT-3	10/13/1996	-42.91	-29.85	150		671	49	30
167	Marañón et al. 2003 and unpublished data	AMT-3	10/13/1996	-42.91	-29.85	200		91	49	3
168	Marañón et al. 2003 and unpublished data	AMT-4	05/02/1997	-42.65	-29.327	7	23.5	148588	8947	812	4.32
169	Marañón et al. 2003 and unpublished data	AMT-4	05/02/1997	-42.65	-29.327	25	23.5	146041	2541	795	1.08
170	Marañón et al. 2003 and unpublished data	AMT-4	05/02/1997	-42.65	-29.327	40	23.5	152692	2499	825	2.16
171	Marañón et al. 2003 and unpublished data	AMT-4	05/02/1997	-42.65	-29.327	50	23.5	123864	2380	872
172	Marañón et al. 2003 and unpublished data	AMT-4	05/02/1997	-42.65	-29.327	60	23.5	154966	3030	959	1.2
173	Marañón et al. 2003 and unpublished data	AMT-4	05/02/1997	-42.65	-29.327	70	23.4	157785	3832	1396
174	Marañón et al. 2003 and unpublished data	AMT-4	05/02/1997	-42.65	-29.327	90	20.9	42412	501	558	0.6
175	Marañón et al. 2003 and unpublished data	AMT-4	05/02/1997	-42.65	-29.327	110	19.05	25895	45	277	1.08
176	Marañón et al. 2003 and unpublished data	AMT-4	05/02/1997	-42.65	-29.327	130		6967	49	80
177	Marañón et al. 2003 and unpublished data	AMT-4	05/02/1997	-42.65	-29.327	150		1491	55	53
178	Marañón et al. 2003 and unpublished data	AMT-4	05/02/1997	-42.65	-29.327	175		0	0	0
179	Marañón et al. 2003 and unpublished data	AMT-4	05/02/1997	-42.65	-29.327	200		0	0	0
180	Marañón et al. 2003 and unpublished data	AMT-4	05/03/1997	-39.186	-26.104	7	25.3	127543	1698	755	1.08
181	Marañón et al. 2003 and unpublished data	AMT-4	05/03/1997	-39.186	-26.104	20	25.2	115087	1943	691	2.64
182	Marañón et al. 2003 and unpublished data	AMT-4	05/03/1997	-39.186	-26.104	30	25.2	94641	1853	725
183	Marañón et al. 2003 and unpublished data	AMT-4	05/03/1997	-39.186	-26.104	55	25.2	109426	2053	805
184	Marañón et al. 2003 and unpublished data	AMT-4	05/03/1997	-39.186	-26.104	70	25.2	113579	2128	364	1.2
185	Marañón et al. 2003 and unpublished data	AMT-4	05/03/1997	-39.186	-26.104	80	22.6	152019	2170	428
186	Marañón et al. 2003 and unpublished data	AMT-4	05/03/1997	-39.186	-26.104	90	21.5	95460	1210	551
187	Marañón et al. 2003 and unpublished data	AMT-4	05/03/1997	-39.186	-26.104	110	20.3	40312	119	426	0.84
188	Marañón et al. 2003 and unpublished data	AMT-4	05/03/1997	-39.186	-26.104	130		24909	29	263
189	Marañón et al. 2003 and unpublished data	AMT-4	05/03/1997	-39.186	-26.104	150		16888	27	103
190	Marañón et al. 2003 and unpublished data	AMT-4	05/03/1997	-39.186	-26.104	175		4868	27	30
191	Marañón et al. 2003 and unpublished data	AMT-4	05/03/1997	-39.186	-26.104	200		1324	12	8
192	Marañón et al. 2003 and unpublished data	AMT-4	05/04/1997	-36.622	-22.159	7	26.3	103171	747	721	1.92
193	Marañón et al. 2003 and unpublished data	AMT-4	05/04/1997	-36.622	-22.159	20	26.3	104951	1141	508
194	Marañón et al. 2003 and unpublished data	AMT-4	05/04/1997	-36.622	-22.159	30	26.3	105866	1300	438	1.44
195	Marañón et al. 2003 and unpublished data	AMT-4	05/04/1997	-36.622	-22.159	50	26.3	107052	1038	448	1.56
196	Marañón et al. 2003 and unpublished data	AMT-4	05/04/1997	-36.622	-22.159	70	26.3	102404	1151	387	1.44
197	Marañón et al. 2003 and unpublished data	AMT-4	05/04/1997	-36.622	-22.159	80	25.1	104481	1174	721
198	Marañón et al. 2003 and unpublished data	AMT-4	05/04/1997	-36.622	-22.159	90	24	86436	757	782	2.04
199	Marañón et al. 2003 and unpublished data	AMT-4	05/04/1997	-36.622	-22.159	115	22.8	32818	103	595	1.44
200	Marañón et al. 2003 and unpublished data	AMT-4	05/04/1997	-36.622	-22.159	140	22.2	14382	29	291	1.2
201	Marañón et al. 2003 and unpublished data	AMT-4	05/04/1997	-36.622	-22.159	160		8148	29	150
202	Marañón et al. 2003 and unpublished data	AMT-4	05/04/1997	-36.622	-22.159	180		1932	39	43
203	Marañón et al. 2003 and unpublished data	AMT-4	05/04/1997	-36.622	-22.159	200		441	32	27
204	Marañón et al. 2003 and unpublished data	AMT-4	05/05/1997	-34.757	-18.273	7	26.7	155498	1206	742	1.2
205	Marañón et al. 2003 and unpublished data	AMT-4	05/05/1997	-34.757	-18.273	20	26.7	145077	1103	798
206	Marañón et al. 2003 and unpublished data	AMT-4	05/05/1997	-34.757	-18.273	40	26.7	143865	999	708	1.08
207	Marañón et al. 2003 and unpublished data	AMT-4	05/05/1997	-34.757	-18.273	60	26.7	146189	915	581	1.2
208	Marañón et al. 2003 and unpublished data	AMT-4	05/05/1997	-34.757	-18.273	80	26.8	168515	1015	658
209	Marañón et al. 2003 and unpublished data	AMT-4	05/05/1997	-34.757	-18.273	90	26.7	122572	1077	1035
210	Marañón et al. 2003 and unpublished data	AMT-4	05/05/1997	-34.757	-18.273	100	25.35	69857	433	1122
211	Marañón et al. 2003 and unpublished data	AMT-4	05/05/1997	-34.757	-18.273	110	24.7	60931	149	1116	1.2
212	Marañón et al. 2003 and unpublished data	AMT-4	05/05/1997	-34.757	-18.273	130		14713	23	377
213	Marañón et al. 2003 and unpublished data	AMT-4	05/05/1997	-34.757	-18.273	150		7107	19	167
214	Marañón et al. 2003 and unpublished data	AMT-4	05/05/1997	-34.757	-18.273	175		1258	26	30
215	Marañón et al. 2003 and unpublished data	AMT-4	05/05/1997	-34.757	-18.273	200		301	13	7
216	Marañón et al. 2003 and unpublished data	AMT-4	05/06/1997	-32.843	-14.114	7	26.62	100303	1086	585	0.6
217	Marañón et al. 2003 and unpublished data	AMT-4	05/06/1997	-32.843	-14.114	25	26.61	105025	931	575
218	Marañón et al. 2003 and unpublished data	AMT-4	05/06/1997	-32.843	-14.114	50	26.61	99981	530	481	0.24
219	Marañón et al. 2003 and unpublished data	AMT-4	05/06/1997	-32.843	-14.114	70	26.57	102330	605	418	0.36
220	Marañón et al. 2003 and unpublished data	AMT-4	05/06/1997	-32.843	-14.114	80	26.57	99438	724	387
221	Marañón et al. 2003 and unpublished data	AMT-4	05/06/1997	-32.843	-14.114	100	24.28	107052	1070	374	0.48
222	Marañón et al. 2003 and unpublished data	AMT-4	05/06/1997	-32.843	-14.114	115	23.65	81789	666	291
223	Marañón et al. 2003 and unpublished data	AMT-4	05/06/1997	-32.843	-14.114	130	23.35	58186	175	468	0.48
224	Marañón et al. 2003 and unpublished data	AMT-4	05/06/1997	-32.843	-14.114	160	22.14	17926	26	287	0.24
225	Marañón et al. 2003 and unpublished data	AMT-4	05/06/1997	-32.843	-14.114	200		1991	13	30
226	Marañón et al. 2003 and unpublished data	AMT-4	05/06/1997	-32.843	-14.114	250		167	6	7
227	Marañón et al. 2003 and unpublished data	AMT-4	05/06/1997	-32.843	-14.114	300		0	0	0
228	Marañón et al. 2003 and unpublished data	AMT-4	05/07/1997	-30.944	-10.029	7	27.61	112566	592	762	1.44
229	Marañón et al. 2003 and unpublished data	AMT-4	05/07/1997	-30.944	-10.029	20	27.61	110612	818	611
230	Marañón et al. 2003 and unpublished data	AMT-4	05/07/1997	-30.944	-10.029	40	27.61	110959	821	548	0.96
231	Marañón et al. 2003 and unpublished data	AMT-4	05/07/1997	-30.944	-10.029	50	27.61	128759	970	494
232	Marañón et al. 2003 and unpublished data	AMT-4	05/07/1997	-30.944	-10.029	60	27.52	127795	1119	501	0.84
233	Marañón et al. 2003 and unpublished data	AMT-4	05/07/1997	-30.944	-10.029	80	25.62	121318	1025	745
234	Marañón et al. 2003 and unpublished data	AMT-4	05/07/1997	-30.944	-10.029	100	24.22	102169	698	354	0.36
235	Marañón et al. 2003 and unpublished data	AMT-4	05/07/1997	-30.944	-10.029	120	23.12	29855	171	725	0.6
236	Marañón et al. 2003 and unpublished data	AMT-4	05/07/1997	-30.944	-10.029	140	20.34	13735	133	301	0.36
237	Marañón et al. 2003 and unpublished data	AMT-4	05/07/1997	-30.944	-10.029	200		244	19	13
238	Marañón et al. 2003 and unpublished data	AMT-4	05/07/1997	-30.944	-10.029	250		0	0	0
239	Marañón et al. 2003 and unpublished data	AMT-4	05/07/1997	-30.944	-10.029	300		0	0	0
240	Marañón et al. 2003 and unpublished data	AMT-4	05/16/1997	-21.87	26.279	7	22.1	206638	3385	1860	0.84
241	Marañón et al. 2003 and unpublished data	AMT-4	05/16/1997	-21.87	26.279	20	22	206762	3854	1677
242	Marañón et al. 2003 and unpublished data	AMT-4	05/16/1997	-21.87	26.279	30	22	196798	4249	1744	2.04
243	Marañón et al. 2003 and unpublished data	AMT-4	05/16/1997	-21.87	26.279	40	22	191038	4026	1663
244	Marañón et al. 2003 and unpublished data	AMT-4	05/16/1997	-21.87	26.279	50	21.4	149947	4323	1186
245	Marañón et al. 2003 and unpublished data	AMT-4	05/16/1997	-21.87	26.279	60	20.8	154793	3857	812	0.6
246	Marañón et al. 2003 and unpublished data	AMT-4	05/16/1997	-21.87	26.279	70	20.6	156895	3589	975
247	Marañón et al. 2003 and unpublished data	AMT-4	05/16/1997	-21.87	26.279	80	20.5	158823	3524	615	0.24
248	Marañón et al. 2003 and unpublished data	AMT-4	05/16/1997	-21.87	26.279	90	20.4	138599	2787	628	0.96
249	Marañón et al. 2003 and unpublished data	AMT-4	05/16/1997	-21.87	26.279	120		34654	592	1216
250	Marañón et al. 2003 and unpublished data	AMT-4	05/16/1997	-21.87	26.279	160		8565	139	214
251	Marañón et al. 2003 and unpublished data	AMT-4	05/16/1997	-21.87	26.279	200		385	97	7
252	Marañón et al. 2003 and unpublished data	AMT-4	05/17/1997	-21.761	30.045	7	20.7	76544	2108	1199	2.04
253	Marañón et al. 2003 and unpublished data	AMT-4	05/17/1997	-21.761	30.045	20	20.7	85123	2095	1005
254	Marañón et al. 2003 and unpublished data	AMT-4	05/17/1997	-21.761	30.045	30	20.6	89548	2309	929	1.2
255	Marañón et al. 2003 and unpublished data	AMT-4	05/17/1997	-21.761	30.045	40	20.1	114865	3861	925
256	Marañón et al. 2003 and unpublished data	AMT-4	05/17/1997	-21.761	30.045	50	19.7	130366	4132	872	0.12
257	Marañón et al. 2003 and unpublished data	AMT-4	05/17/1997	-21.761	30.045	70	19.4	104209	3738	752	0.24
258	Marañón et al. 2003 and unpublished data	AMT-4	05/17/1997	-21.761	30.045	90	19	137017	3466	1106	0.96
259	Marañón et al. 2003 and unpublished data	AMT-4	05/17/1997	-21.761	30.045	110	18.8	78546	1487	2522
260	Marañón et al. 2003 and unpublished data	AMT-4	05/17/1997	-21.761	30.045	130	18.5	29434	391	1279	0.24
261	Marañón et al. 2003 and unpublished data	AMT-4	05/17/1997	-21.761	30.045	150		16403	188	521
262	Marañón et al. 2003 and unpublished data	AMT-4	05/17/1997	-21.761	30.045	175		6449	110	207
263	Marañón et al. 2003 and unpublished data	AMT-4	05/17/1997	-21.761	30.045	200		268	87	13
264	Marañón et al. 2003 and unpublished data	AMT-4	05/18/1997	-21.2993	33.7285	7	19.5	141063	1492	1189	1.17186
265	Marañón et al. 2003 and unpublished data	AMT-4	05/18/1997	-21.2993	33.7285	20	19.5	129415	2388	1017	1.57676
266	Marañón et al. 2003 and unpublished data	AMT-4	05/18/1997	-21.2993	33.7285	50	18.8	143124	3447	1293	1.44894
267	Marañón et al. 2003 and unpublished data	AMT-4	05/18/1997	-21.2993	33.7285	90	17.8	115209	3466	1106	1.34825
268	Marañón et al. 2003 and unpublished data	AMT-4	05/18/1997	-21.2993	33.7285	110	17.5	57685	1487	2522	1.55177
269	Marañón et al. 2003 and unpublished data	AMT-4	05/18/1997	-21.2993	33.7285	130		29434	391	1279
270	Marañón et al. 2003 and unpublished data	AMT-4	05/18/1997	-21.2993	33.7285	150		16403	188	521
271	Marañón et al. 2003 and unpublished data	AMT-4	05/18/1997	-21.2993	33.7285	175		6449	110	207
272	Marañón et al. 2003 and unpublished data	AMT-4	05/18/1997	-21.2993	33.7285	200		268	87	13

## Sheet: References
1	Chen, B.Z., Liu, H.B., Huang, B.Q., and Wang, J. (2014). Temperature effects on the growth rate of marine picoplankton. Mar. Ecol. Prog. Ser. 505, 37-47. doi: 10.3354/meps10773.
2	Smetacek, V., Baar, H.J.W.D., Bathmann, U.V., Lochte, K., and Loeff, M.M.R.V.D. (1997) Ecology and biogeochemistry of the antarctic circumpolar current during austral spring: a summary of southern ocean JGOFS cruise ANT X/6 of R.V. Polarstern. Deep Sea Research Part II Topical Studies in Oceanography 44: 1-21.
3	Li, W. K. W. (1994). Primary production of prochlorophytes, cyanobacteria, and eucaryotic ultraphytoplankton: Measurements from flow cytometric sorting. Limnol. Oceanogr. 39(1), 169-175.
4	Charpy, L., and Blanchot, J. (1998). Photosynthetic picoplankton in French Polynesian atoll lagoons: estimation of taxa contribution to biomass and production by flow cytometry. Mar. Ecol. Prog. Ser. 162, 57-70. doi:10.3354/meps162057
5	Hartmann, M., Gomez-Pereira, P., Grob, C., Ostrowski, M., Scanlan, D. J., and Zubkov, M. V. (2014). Efficient CO2 fixation by surface Prochlorococcus in the Atlantic Ocean. ISME J. 8(11), 2280-2289. doi:10.1038/ismej.2014.56
6	Jardillier, L., M. V. Zubkov, J. Pearman, and D. J. Scanlan. 2010. Significant CO2 fixation by small prymnesiophytes in the subtropical and tropical northeast Atlantic Ocean. ISME J. 4:1180-1192.
7	Marañón, E., Behrenfeld, M.J., Gonzalez, N., Mourino, B., and Zubkov, M.V. (2003) High variability of primary production in oligotrophic waters of the Atlantic Ocean: uncoupling from phytoplankton biomass and size structure. Mar. Ecol. Prog. Ser. 257, 1-11.
